# Supplementary material for: Supramolecular Hydrogels from a Tripeptide and Carbon Nano-Onions for Biological Applications
Source: Nanomaterials (Basel). 2022 Dec 30;13(1):172. doi: 10.3390/nano13010172 (PMC9824889; doi:10.3390/nano13010172)
Supplement: Supplementary file 1 [file nanomaterials-13-00172-s001.zip]

Archive with 1 entries (1 files):
- nanomaterials-2100274-supplementary.pdf
